# Supplementary material for: A Metabolomic Approach and Traditional Physical Assessments to Compare U22 Soccer Players According to Their Competitive Level
Source: Biology (Basel). 2022 Jul 25;11(8):1103. doi: 10.3390/biology11081103 (PMC9331507; doi:10.3390/biology11081103)
Supplement: Supplementary file 1 [file biology-11-01103-s001.zip]

Archive with 1 entries (1 files):
- biology-1792531-supplementary.pdf
